# Supplementary material for: Single unit activities recorded in the thalamus and the overlying parietal cortex of subjects affected by disorders of consciousness
Source: PLoS One. 2018 Nov 7;13(11):e0205967. doi: 10.1371/journal.pone.0205967 (PMC6221278; doi:10.1371/journal.pone.0205967)
Supplement: S1 Table — Complete listing of all spiking and bursting thalamic neuron detected with the indications of their location in the hemisphere and the microelectrode tract. Neurons that fired in phase with the EEG phases are also indicated. (XLSX) [file pone.0205967.s002.xlsx]

## Sheet: Foglio1
Firing mode	Patients	EEG_Phase	Depth	Side (microelectrode)	P_value
SN	VS1		9	Left	n.s.			LEGEND
SN	VS1		9	Left	n.s.			Firing Mode	SN: spiking neuron
SN	VS1		9	Left	n.s.				BN: bursting neuron
SN	VS1		9	Left	n.s.			Patients	VS1
SN	VS1		9	Left	n.s.				VS2
SN	VS1		9	Left	n.s.				MCS
SN	VS1		9	Left	n.s.			EEG_Phase	The EEG phase bin that was syncronous with the firing of the thalamic neuron
SN	VS1		9	Left	n.s.			Depth	Indicates in which of the 7 3mm bins encompassing the entire recording track was located the neuron	9, 6, 3: proximal to target
SN	VS1		6	Left	n.s.					0: target
SN	VS1		6	Left	n.s.					-3,-6,-9: distal to target
SN	VS1		6	Left	n.s.			Side (microelectrode)	Side of the brain penetrated by the microelectrodes
SN	VS1		6	Left	n.s.			P value	p values obtained by applying the Rayleigh test. Only significant (<0.05) p values are reported. A p value <0.05 suggest that the activity of the thalamic neuron was in phase with one of the EEG phase bins.
SN	VS1		6	Left	n.s.
SN	VS1		6	Left	n.s.
SN	VS1		6	Left	n.s.
SN	VS1		6	Left	n.s.
SN	VS1		6	Left	n.s.
SN	VS1		6	Left	n.s.
SN	VS1		6	Left	n.s.
SN	VS1		6	Left	n.s.
SN	VS1		6	Left	n.s.
SN	VS1		6	Left	n.s.
SN	VS1		6	Left	n.s.
SN	VS1		3	Left	n.s.
SN	VS1		3	Left	n.s.
SN	VS1		3	Left	n.s.
SN	VS1		3	Left	n.s.
SN	VS1		3	Left	n.s.
SN	VS1		3	Left	n.s.
SN	VS1		3	Left	n.s.
SN	VS1		3	Left	n.s.
SN	VS1		3	Left	n.s.
SN	VS1		3	Left	n.s.
SN	VS1		3	Left	n.s.
SN	VS1		3	Left	n.s.
SN	VS1		3	Left	n.s.
SN	VS1		3	Left	n.s.
SN	VS1		3	Left	n.s.
SN	VS1		3	Left	n.s.
SN	VS1		3	Left	n.s.
SN	VS1		3	Left	n.s.
SN	VS1		3	Left	n.s.
SN	VS1		3	Left	n.s.							Conteggio di Depth
SN	VS1	B	3	Left	0.037							Etichette di riga	Totale
SN	VS1		0	Left	n.s.							-9	108
SN	VS1		0	Left	n.s.							-6	111
SN	VS1		0	Left	n.s.							-3	212
SN	VS1		0	Left	n.s.							0	185
SN	VS1		0	Left	n.s.							3	122
SN	VS1		0	Left	n.s.							6	157
SN	VS1		0	Left	n.s.							9	55
SN	VS1		0	Left	n.s.							(vuote)
SN	VS1		0	Left	n.s.							Importo totale	950
SN	VS1		0	Left	n.s.
SN	VS1		0	Left	n.s.
SN	VS1		0	Left	n.s.
SN	VS1		0	Left	n.s.
SN	VS1		0	Left	n.s.
SN	VS1		-3	Left	n.s.
SN	VS1		-3	Left	n.s.
SN	VS1		-3	Left	n.s.
SN	VS1		-3	Left	n.s.
SN	VS1		-3	Left	n.s.
SN	VS1		-3	Left	n.s.
SN	VS1		-3	Left	n.s.
SN	VS1		-3	Left	n.s.
SN	VS1		-3	Left	n.s.
SN	VS1		-3	Left	n.s.
SN	VS1		-3	Left	n.s.
SN	VS1		-3	Left	n.s.
SN	VS1		-3	Left	n.s.
SN	VS1		-3	Left	n.s.
SN	VS1		-3	Left	n.s.
SN	VS1		-3	Left	n.s.
SN	VS1		-3	Left	n.s.
SN	VS1		-3	Left	n.s.
SN	VS1		-3	Left	n.s.
SN	VS1		-3	Left	n.s.
SN	VS1		-6	Left	n.s.
SN	VS1		-6	Left	n.s.
SN	VS1		-6	Left	n.s.
SN	VS1		-6	Left	n.s.
SN	VS1		-6	Left	n.s.
SN	VS1		-6	Left	n.s.
SN	VS1		-6	Left	n.s.
SN	VS1		-6	Left	n.s.
SN	VS1		-6	Left	n.s.
SN	VS1		-6	Left	n.s.
SN	VS1		-6	Left	n.s.
SN	VS1		-6	Left	n.s.
SN	VS1		-6	Left	n.s.
SN	VS1		-6	Left	n.s.
SN	VS1		-6	Left	n.s.
SN	VS1		-6	Left	n.s.
SN	VS1		-6	Left	n.s.
SN	VS1		-9	Left	n.s.
SN	VS1		-9	Left	n.s.
SN	VS1		-9	Left	n.s.
SN	VS1		-9	Left	n.s.
SN	VS1		-9	Left	n.s.
SN	VS1		-9	Left	n.s.
SN	VS1		-9	Left	n.s.
SN	VS1		-9	Left	n.s.
SN	VS1		-9	Left	n.s.
SN	VS1		-9	Left	n.s.
SN	VS1		-9	Left	n.s.
SN	VS2		9	Left	n.s.
SN	VS2		9	Left	n.s.
SN	VS2		9	Left	n.s.
SN	VS2		9	Left	n.s.
SN	VS2		9	Left	n.s.
SN	VS2		6	Left	n.s.
SN	VS2		6	Left	n.s.
SN	VS2		6	Left	n.s.
SN	VS2		6	Left	n.s.
SN	VS2		6	Left	n.s.
SN	VS2		6	Left	n.s.
SN	VS2		6	Left	n.s.
SN	VS2		6	Left	n.s.
SN	VS2		6	Left	n.s.
SN	VS2		6	Left	n.s.
SN	VS2		6	Left	n.s.
SN	VS2		6	Left	n.s.
SN	VS2		6	Left	n.s.
SN	VS2		6	Left	n.s.
SN	VS2		6	Left	n.s.
SN	VS2		6	Left	n.s.
SN	VS2		6	Left	n.s.
SN	VS2		6	Left	n.s.
SN	VS2		6	Left	n.s.
SN	VS2		6	Left	n.s.
SN	VS2		6	Left	n.s.
SN	VS2		6	Left	n.s.
SN	VS2		6	Left	n.s.
SN	VS2		6	Left	n.s.
SN	VS2		6	Left	n.s.
SN	VS2		6	Left	n.s.
SN	VS2		6	Left	n.s.
SN	VS2		6	Left	n.s.
SN	VS2		6	Left	n.s.
SN	VS2		6	Left	n.s.
SN	VS2	A	6	Left	0.017
SN	VS2		3	Left	n.s.
SN	VS2		3	Left	n.s.
SN	VS2		3	Left	n.s.
SN	VS2		3	Left	n.s.
SN	VS2		3	Left	n.s.
SN	VS2		3	Left	n.s.
SN	VS2		3	Left	n.s.
SN	VS2		3	Left	n.s.
SN	VS2		3	Left	n.s.
SN	VS2		3	Left	n.s.
SN	VS2		3	Left	n.s.
SN	VS2		3	Left	n.s.
SN	VS2		3	Left	n.s.
SN	VS2		3	Left	n.s.
SN	VS2		3	Left	n.s.
SN	VS2		3	Left	n.s.
SN	VS2		3	Left	n.s.
SN	VS2		3	Left	n.s.
SN	VS2		3	Left	n.s.
SN	VS2		3	Left	n.s.
SN	VS2		3	Left	n.s.
SN	VS2		3	Left	n.s.
SN	VS2	C	3	Left	0.001
SN	VS2		0	Left	n.s.
SN	VS2		0	Left	n.s.
SN	VS2		0	Left	n.s.
SN	VS2		0	Left	n.s.
SN	VS2		0	Left	n.s.
SN	VS2		0	Left	n.s.
SN	VS2		0	Left	n.s.
SN	VS2		0	Left	n.s.
SN	VS2		0	Left	n.s.
SN	VS2		0	Left	n.s.
SN	VS2		0	Left	n.s.
SN	VS2		0	Left	n.s.
SN	VS2		0	Left	n.s.
SN	VS2		0	Left	n.s.
SN	VS2		0	Left	n.s.
SN	VS2		0	Left	n.s.
SN	VS2		0	Left	n.s.
SN	VS2		0	Left	n.s.
SN	VS2		0	Left	n.s.
SN	VS2		0	Left	n.s.
SN	VS2		0	Left	n.s.
SN	VS2		0	Left	n.s.
SN	VS2		0	Left	n.s.
SN	VS2		0	Left	n.s.
SN	VS2		0	Left	n.s.
SN	VS2		0	Left	n.s.
SN	VS2		0	Left	n.s.
SN	VS2		0	Left	n.s.
SN	VS2		0	Left	n.s.
SN	VS2		0	Left	n.s.
SN	VS2		-3	Left	n.s.
SN	VS2		-3	Left	n.s.
SN	VS2		-3	Left	n.s.
SN	VS2		-3	Left	n.s.
SN	VS2		-3	Left	n.s.
SN	VS2		-3	Left	n.s.
SN	VS2		-3	Left	n.s.
SN	VS2		-3	Left	n.s.
SN	VS2		-3	Left	n.s.
SN	VS2		-3	Left	n.s.
SN	VS2		-3	Left	n.s.
SN	VS2		-3	Left	n.s.
SN	VS2		-3	Left	n.s.
SN	VS2		-3	Left	n.s.
SN	VS2		-3	Left	n.s.
SN	VS2		-3	Left	n.s.
SN	VS2		-3	Left	n.s.
SN	VS2		-3	Left	n.s.
SN	VS2	B	-3	Left	0.001
SN	VS2		-6	Left	n.s.
SN	VS2		-6	Left	n.s.
SN	VS2		-6	Left	n.s.
SN	VS2		-6	Left	n.s.
SN	VS2		-6	Left	n.s.
SN	VS2		-6	Left	n.s.
SN	VS2		-6	Left	n.s.
SN	VS2		-6	Left	n.s.
SN	VS2		-6	Left	n.s.
SN	VS2		-6	Left	n.s.
SN	VS2		-6	Left	n.s.
SN	VS2		-6	Left	n.s.
SN	VS2		-9	Left	n.s.
SN	VS2		-9	Left	n.s.
SN	VS2		-9	Left	n.s.
SN	VS2		-9	Left	n.s.
SN	VS2		-9	Left	n.s.
SN	VS2		-9	Left	n.s.
SN	VS2		-9	Left	n.s.
SN	VS2		-9	Left	n.s.
SN	VS2		-9	Left	n.s.
SN	VS2		-9	Left	n.s.
SN	VS2		-9	Left	n.s.
SN	VS2		-9	Left	n.s.
SN	VS2		-9	Left	n.s.
SN	VS2		-9	Left	n.s.
SN	MCS		9	Left	n.s.
SN	MCS		9	Left	n.s.
SN	MCS		9	Left	n.s.
SN	MCS		9	Left	n.s.
SN	MCS		9	Left	n.s.
SN	MCS		9	Left	n.s.
SN	MCS		9	Left	n.s.
SN	MCS		9	Left	n.s.
SN	MCS		9	Left	n.s.
SN	MCS		9	Left	n.s.
SN	MCS		9	Left	n.s.
SN	MCS		9	Left	n.s.
SN	MCS		6	Left	n.s.
SN	MCS		6	Left	n.s.
SN	MCS		6	Left	n.s.
SN	MCS		6	Left	n.s.
SN	MCS		6	Left	n.s.
SN	MCS		6	Left	n.s.
SN	MCS		6	Left	n.s.
SN	MCS		6	Left	n.s.
SN	MCS		6	Left	n.s.
SN	MCS		6	Left	n.s.
SN	MCS		6	Left	n.s.
SN	MCS		6	Left	n.s.
SN	MCS		6	Left	n.s.
SN	MCS		6	Left	n.s.
SN	MCS		6	Left	n.s.
SN	MCS		6	Left	n.s.
SN	MCS		6	Left	n.s.
SN	MCS		6	Left	n.s.
SN	MCS		6	Left	n.s.
SN	MCS		6	Left	n.s.
SN	MCS		6	Left	n.s.
SN	MCS		6	Left	n.s.
SN	MCS		6	Left	n.s.
SN	MCS		6	Left	n.s.
SN	MCS		6	Left	n.s.
SN	MCS		6	Left	n.s.
SN	MCS		6	Left	n.s.
SN	MCS		6	Left	n.s.
SN	MCS		6	Left	n.s.
SN	MCS		6	Left	n.s.
SN	MCS		6	Left	n.s.
SN	MCS		6	Left	n.s.
SN	MCS		3	Left	n.s.
SN	MCS		3	Left	n.s.
SN	MCS		3	Left	n.s.
SN	MCS		3	Left	n.s.
SN	MCS		3	Left	n.s.
SN	MCS		3	Left	n.s.
SN	MCS		3	Left	n.s.
SN	MCS		3	Left	n.s.
SN	MCS		3	Left	n.s.
SN	MCS		3	Left	n.s.
SN	MCS		3	Left	n.s.
SN	MCS		3	Left	n.s.
SN	MCS		3	Left	n.s.
SN	MCS		3	Left	n.s.
SN	MCS		3	Left	n.s.
SN	MCS		3	Left	n.s.
SN	MCS		3	Left	n.s.
SN	MCS		3	Left	n.s.
SN	MCS		3	Left	n.s.
SN	MCS		3	Left	n.s.
SN	MCS	B	3	Left	0.045
SN	MCS		0	Left	n.s.
SN	MCS		0	Left	n.s.
SN	MCS		0	Left	n.s.
SN	MCS		0	Left	n.s.
SN	MCS		0	Left	n.s.
SN	MCS		0	Left	n.s.
SN	MCS		0	Left	n.s.
SN	MCS		0	Left	n.s.
SN	MCS		0	Left	n.s.
SN	MCS		0	Left	n.s.
SN	MCS		0	Left	n.s.
SN	MCS		0	Left	n.s.
SN	MCS		0	Left	n.s.
SN	MCS		0	Left	n.s.
SN	MCS		0	Left	n.s.
SN	MCS		0	Left	n.s.
SN	MCS		0	Left	n.s.
SN	MCS		0	Left	n.s.
SN	MCS		0	Left	n.s.
SN	MCS		0	Left	n.s.
SN	MCS		0	Left	n.s.
SN	MCS		0	Left	n.s.
SN	MCS		0	Left	n.s.
SN	MCS		0	Left	n.s.
SN	MCS		0	Left	n.s.
SN	MCS		0	Left	n.s.
SN	MCS		0	Left	n.s.
SN	MCS		0	Left	n.s.
SN	MCS		0	Left	n.s.
SN	MCS		0	Left	n.s.
SN	MCS		0	Left	n.s.
SN	MCS		0	Left	n.s.
SN	MCS		0	Left	n.s.
SN	MCS		0	Left	n.s.
SN	MCS		0	Left	n.s.
SN	MCS		0	Left	n.s.
SN	MCS		0	Left	n.s.
SN	MCS		0	Left	n.s.
SN	MCS		0	Left	n.s.
SN	MCS		0	Left	n.s.
SN	MCS		0	Left	n.s.
SN	MCS	A	0	Left	0.009
SN	MCS		-3	Left	n.s.
SN	MCS		-3	Left	n.s.
SN	MCS		-3	Left	n.s.
SN	MCS		-3	Left	n.s.
SN	MCS		-3	Left	n.s.
SN	MCS		-3	Left	n.s.
SN	MCS		-3	Left	n.s.
SN	MCS		-3	Left	n.s.
SN	MCS		-3	Left	n.s.
SN	MCS		-3	Left	n.s.
SN	MCS		-3	Left	n.s.
SN	MCS		-3	Left	n.s.
SN	MCS		-3	Left	n.s.
SN	MCS		-3	Left	n.s.
SN	MCS		-3	Left	n.s.
SN	MCS		-3	Left	n.s.
SN	MCS		-3	Left	n.s.
SN	MCS		-3	Left	n.s.
SN	MCS		-3	Left	n.s.
SN	MCS		-3	Left	n.s.
SN	MCS		-3	Left	n.s.
SN	MCS		-3	Left	n.s.
SN	MCS		-3	Left	n.s.
SN	MCS		-3	Left	n.s.
SN	MCS		-3	Left	n.s.
SN	MCS		-3	Left	n.s.
SN	MCS		-3	Left	n.s.
SN	MCS		-3	Left	n.s.
SN	MCS		-3	Left	n.s.
SN	MCS		-3	Left	n.s.
SN	MCS		-3	Left	n.s.
SN	MCS		-3	Left	n.s.
SN	MCS		-3	Left	n.s.
SN	MCS		-3	Left	n.s.
SN	MCS		-3	Left	n.s.
SN	MCS		-3	Left	n.s.
SN	MCS		-3	Left	n.s.
SN	MCS		-3	Left	n.s.
SN	MCS		-3	Left	n.s.
SN	MCS		-3	Left	n.s.
SN	MCS		-3	Left	n.s.
SN	MCS		-3	Left	n.s.
SN	MCS		-3	Left	n.s.
SN	MCS		-3	Left	n.s.
SN	MCS		-3	Left	n.s.
SN	MCS		-3	Left	n.s.
SN	MCS		-3	Left	n.s.
SN	MCS		-3	Left	n.s.
SN	MCS		-3	Left	n.s.
SN	MCS	C	-3	Left	0.018
SN	MCS		-6	Left	n.s.
SN	MCS		-6	Left	n.s.
SN	MCS		-6	Left	n.s.
SN	MCS		-6	Left	n.s.
SN	MCS		-6	Left	n.s.
SN	MCS		-6	Left	n.s.
SN	MCS		-6	Left	n.s.
SN	MCS		-6	Left	n.s.
SN	MCS		-6	Left	n.s.
SN	MCS		-6	Left	n.s.
SN	MCS		-6	Left	n.s.
SN	MCS		-6	Left	n.s.
SN	MCS		-6	Left	n.s.
SN	MCS		-6	Left	n.s.
SN	MCS		-6	Left	n.s.
SN	MCS		-6	Left	n.s.
SN	MCS		-6	Left	n.s.
SN	MCS		-6	Left	n.s.
SN	MCS		-6	Left	n.s.
SN	MCS		-6	Left	n.s.
SN	MCS		-6	Left	n.s.
SN	MCS		-9	Left	n.s.
SN	MCS		-9	Left	n.s.
SN	MCS		-9	Left	n.s.
SN	MCS		-9	Left	n.s.
SN	MCS		-9	Left	n.s.
SN	MCS		-9	Left	n.s.
SN	MCS		-9	Left	n.s.
SN	MCS		-9	Left	n.s.
SN	MCS		-9	Left	n.s.
SN	MCS		-9	Left	n.s.
SN	MCS		-9	Left	n.s.
SN	MCS		-9	Left	n.s.
SN	MCS		-9	Left	n.s.
SN	MCS		-9	Left	n.s.
SN	MCS		-9	Left	n.s.
SN	MCS		-9	Left	n.s.
SN	MCS		-9	Left	n.s.
SN	MCS		-9	Left	n.s.
SN	MCS		-9	Left	n.s.
SN	MCS		-9	Left	n.s.
SN	MCS		-9	Left	n.s.
SN	VS1		9	Left	n.s.
BN	VS1	C	6	Left	0.001
BN	VS1	B	6	Left	0.051
BN	VS1	A	3	Left	0.001
BN	VS1	C	0	Left	0.027
BN	VS1	C	-3	Left	0.017
BN	VS1	C	-6	Left	0.001
BN	VS1		-6	Left	n.s.
BN	VS1		-6	Left	n.s.
BN	VS1		-9	Left	n.s.
BN	VS2		6	Left	n.s.
BN	VS2		6	Left	n.s.
BN	VS2		3	Left	n.s.
BN	VS2		0	Left	n.s.
BN	VS2		0	Left	n.s.
BN	VS2	C	0	Left	<0,001
BN	VS2	A	-3	Left	<0,001
BN	MCS		9	Left	n.s.
BN	MCS		9	Left	n.s.
BN	MCS		6	Left	n.s.
BN	MCS		6	Left	n.s.
BN	MCS		6	Left	n.s.
BN	MCS	B	6	Left	<0,001
BN	MCS		3	Left	n.s.
BN	MCS		3	Left	n.s.
BN	MCS	A	3	Left	0.002
BN	MCS	D	3	Left	0.044
BN	MCS		0	Left	n.s.
BN	MCS		0	Left	n.s.
BN	MCS		0	Left	n.s.
BN	MCS		0	Left	n.s.
BN	MCS	A	0	Left	<0,001
BN	MCS	C	0	Left	<0,001
BN	MCS		-3	Left	n.s.
BN	MCS		-3	Left	n.s.
BN	MCS		-3	Left	n.s.
BN	MCS		-3	Left	n.s.
BN	MCS		-3	Left	n.s.
BN	MCS		-3	Left	n.s.
BN	MCS		-3	Left	n.s.
BN	MCS	D	-3	Left	0.034
BN	MCS		-6	Left	n.s.
BN	MCS	D	-6	Left	0.011
BN	MCS		-9	Left	n.s.
BN	MCS		-9	Left	n.s.
BN	MCS		-9	Left	n.s.
BN	MCS		-9	Left	n.s.
BN	VS1		6	Left	n.s.
BN	VS1		3	Left	n.s.
BN	VS1		0	Left	n.s.
BN	VS1		0	Left	n.s.
BN	VS1	C	0	Left	0.007
BN	VS1	C	0	Left	0.022
BN	VS1	C	-3	Left	0.001
BN	VS2		9	Left	n.s.
BN	VS2		9	Left	n.s.
BN	VS2		6	Left	n.s.
BN	VS2	A	6	Left	0.03
BN	VS2		3	Left	n.s.
BN	VS2	A	0	Left	0.045
BN	VS2		0	Left	n.s.
BN	VS2	B	-3	Left	0.029
BN	MCS		6	Left	n.s.
BN	MCS		3	Left	n.s.
BN	MCS		3	Left	n.s.
BN	MCS		0	Left	n.s.
BN	MCS	D	0	Left	0.006
BN	MCS	C	0	Left	0.002
BN	MCS	B	0	Left	<0,001
BN	MCS	C	-3	Left	0.048
BN	MCS	B	-3	Left	0.002
BN	MCS		-3	Left	n.s.
BN	MCS		-3	Left	n.s.
BN	MCS		-3	Left	n.s.
BN	MCS		-3	Left	n.s.
BN	MCS		-3	Left	n.s.
BN	MCS		-3	Left	n.s.
BN	MCS		-3	Left	n.s.
BN	MCS		-3	Left	n.s.
BN	MCS		-3	Left	n.s.
BN	MCS		-3	Left	n.s.
BN	MCS		-3	Left	n.s.
BN	MCS		-3	Left	n.s.
BN	MCS		-6	Left	n.s.
BN	MCS		-6	Left	n.s.
BN	MCS		-6	Left	n.s.
BN	MCS		-6	Left	n.s.
BN	MCS		-6	Left	n.s.
BN	MCS		-6	Left	n.s.
BN	MCS		-6	Left	n.s.
BN	MCS		-6	Left	n.s.
SN	VS1		9	Right	n.s.
SN	VS1		9	Right	n.s.
SN	VS1		9	Right	n.s.
SN	VS1		9	Right	n.s.
SN	VS1		9	Right	n.s.
SN	VS1		9	Right	n.s.
SN	VS1		6	Right	n.s.
SN	VS1		6	Right	n.s.
SN	VS1		6	Right	n.s.
SN	VS1		6	Right	n.s.
SN	VS1		6	Right	n.s.
SN	VS1		6	Right	n.s.
SN	VS1		6	Right	n.s.
SN	VS1		6	Right	n.s.
SN	VS1		3	Right	n.s.
SN	VS1		3	Right	n.s.
SN	VS1		3	Right	n.s.
SN	VS1		3	Right	n.s.
SN	VS1		3	Right	n.s.
SN	VS1		3	Right	n.s.
SN	VS1		3	Right	n.s.
SN	VS1		3	Right	n.s.
SN	VS1		3	Right	n.s.
SN	VS1		3	Right	n.s.
SN	VS1		3	Right	n.s.
SN	VS1		3	Right	n.s.
SN	VS1		3	Right	n.s.
SN	VS1		3	Right	n.s.
SN	VS1		3	Right	n.s.
SN	VS1		3	Right	n.s.
SN	VS1		0	Right	n.s.
SN	VS1		0	Right	n.s.
SN	VS1		0	Right	n.s.
SN	VS1		0	Right	n.s.
SN	VS1		0	Right	n.s.
SN	VS1		0	Right	n.s.
SN	VS1		0	Right	n.s.
SN	VS1		0	Right	n.s.
SN	VS1		0	Right	n.s.
SN	VS1		0	Right	n.s.
SN	VS1		0	Right	n.s.
SN	VS1		0	Right	n.s.
SN	VS1	A	0	Right	0.034
SN	VS1	C	0	Right	<0,001
SN	VS1		-3	Right	n.s.
SN	VS1		-3	Right	n.s.
SN	VS1		-3	Right	n.s.
SN	VS1		-3	Right	n.s.
SN	VS1		-3	Right	n.s.
SN	VS1		-3	Right	n.s.
SN	VS1		-3	Right	n.s.
SN	VS1		-3	Right	n.s.
SN	VS1		-3	Right	n.s.
SN	VS1		-6	Right	n.s.
SN	VS1		-6	Right	n.s.
SN	VS1		-6	Right	n.s.
SN	VS1		-6	Right	n.s.
SN	VS1		-6	Right	n.s.
SN	VS1		-6	Right	n.s.
SN	VS1		-6	Right	n.s.
SN	VS1		-6	Right	n.s.
SN	VS1		-6	Right	n.s.
SN	VS1		-9	Right	n.s.
SN	VS1		-9	Right	n.s.
SN	VS1		-9	Right	n.s.
SN	VS1		-9	Right	n.s.
SN	VS1		-9	Right	n.s.
SN	VS1		-9	Right	n.s.
SN	VS1		-9	Right	n.s.
SN	VS1		-9	Right	n.s.
SN	VS1		-9	Right	n.s.
SN	VS1		-9	Right	n.s.
SN	VS1		-9	Right	n.s.
SN	VS1		-9	Right	n.s.
SN	VS1		-9	Right	n.s.
SN	VS1		-9	Right	n.s.
SN	VS1		-9	Right	n.s.
SN	VS1		-9	Right	n.s.
SN	VS1		-9	Right	n.s.
SN	VS2		9	Right	n.s.
SN	VS2		9	Right	n.s.
SN	VS2		9	Right	n.s.
SN	VS2		9	Right	n.s.
SN	VS2		9	Right	n.s.
SN	VS2		6	Right	n.s.
SN	VS2		6	Right	n.s.
SN	VS2		6	Right	n.s.
SN	VS2		6	Right	n.s.
SN	VS2		6	Right	n.s.
SN	VS2		6	Right	n.s.
SN	VS2		6	Right	n.s.
SN	VS2		6	Right	n.s.
SN	VS2		6	Right	n.s.
SN	VS2		6	Right	n.s.
SN	VS2		3	Right	n.s.
SN	VS2		3	Right	n.s.
SN	VS2		3	Right	n.s.
SN	VS2		3	Right	n.s.
SN	VS2		0	Right	n.s.
SN	VS2		0	Right	n.s.
SN	VS2		0	Right	n.s.
SN	VS2		-3	Right	n.s.
SN	VS2		-3	Right	n.s.
SN	VS2		-3	Right	n.s.
SN	VS2		-3	Right	n.s.
SN	VS2		-3	Right	n.s.
SN	VS2		-3	Right	n.s.
SN	VS2		-3	Right	n.s.
SN	VS2		-3	Right	n.s.
SN	VS2		-3	Right	n.s.
SN	VS2		-3	Right	n.s.
SN	VS2		-3	Right	n.s.
SN	VS2		-3	Right	n.s.
SN	VS2		-3	Right	n.s.
SN	VS2		-3	Right	n.s.
SN	VS2		-3	Right	n.s.
SN	VS2		-3	Right	n.s.
SN	VS2		-6	Right	n.s.
SN	VS2		-6	Right	n.s.
SN	VS2		-6	Right	n.s.
SN	VS2		-6	Right	n.s.
SN	VS2		-6	Right	n.s.
SN	VS2		-6	Right	n.s.
SN	VS2		-6	Right	n.s.
SN	VS2		-6	Right	n.s.
SN	VS2		-6	Right	n.s.
SN	VS2		-6	Right	n.s.
SN	VS2		-6	Right	n.s.
SN	VS2		-6	Right	n.s.
SN	VS2		-6	Right	n.s.
SN	VS2		-6	Right	n.s.
SN	VS2		-9	Right	n.s.
SN	VS2		-9	Right	n.s.
SN	VS2		-9	Right	n.s.
SN	VS2		-9	Right	n.s.
SN	VS2		-9	Right	n.s.
SN	VS2		-9	Right	n.s.
SN	VS2		-9	Right	n.s.
SN	VS2		-9	Right	n.s.
SN	VS2		-9	Right	n.s.
SN	VS2		-9	Right	n.s.
SN	VS2		-9	Right	n.s.
SN	VS2		-9	Right	n.s.
SN	MCS		-9	Right	n.s.
SN	MCS		9	Right	n.s.
SN	MCS		9	Right	n.s.
SN	MCS		9	Right	n.s.
SN	MCS		9	Right	n.s.
SN	MCS		9	Right	n.s.
SN	MCS		9	Right	n.s.
SN	MCS		9	Right	n.s.
SN	MCS		9	Right	n.s.
SN	MCS		9	Right	n.s.
SN	MCS		9	Right	n.s.
SN	MCS		9	Right	n.s.
SN	MCS		6	Right	n.s.
SN	MCS		6	Right	n.s.
SN	MCS		6	Right	n.s.
SN	MCS		6	Right	n.s.
SN	MCS		6	Right	n.s.
SN	MCS		6	Right	n.s.
SN	MCS		6	Right	n.s.
SN	MCS		6	Right	n.s.
SN	MCS		6	Right	n.s.
SN	MCS		6	Right	n.s.
SN	MCS		6	Right	n.s.
SN	MCS		6	Right	n.s.
SN	MCS		6	Right	n.s.
SN	MCS		6	Right	n.s.
SN	MCS		6	Right	n.s.
SN	MCS		6	Right	n.s.
SN	MCS		6	Right	n.s.
SN	MCS		6	Right	n.s.
SN	MCS		6	Right	n.s.
SN	MCS		6	Right	n.s.
SN	MCS		6	Right	n.s.
SN	MCS		6	Right	n.s.
SN	MCS		6	Right	n.s.
SN	MCS		6	Right	n.s.
SN	MCS		6	Right	n.s.
SN	MCS		6	Right	n.s.
SN	MCS		6	Right	n.s.
SN	MCS		6	Right	n.s.
SN	MCS		6	Right	n.s.
SN	MCS		6	Right	n.s.
SN	MCS		6	Right	n.s.
SN	MCS		6	Right	n.s.
SN	MCS		6	Right	n.s.
SN	MCS		6	Right	n.s.
SN	MCS		6	Right	n.s.
SN	MCS		6	Right	n.s.
SN	MCS		6	Right	n.s.
SN	MCS		6	Right	n.s.
SN	MCS		6	Right	n.s.
SN	MCS		6	Right	n.s.
SN	MCS		6	Right	n.s.
SN	MCS		6	Right	n.s.
SN	MCS		3	Right	n.s.
SN	MCS		3	Right	n.s.
SN	MCS		3	Right	n.s.
SN	MCS		3	Right	n.s.
SN	MCS		3	Right	n.s.
SN	MCS		3	Right	n.s.
SN	MCS		3	Right	n.s.
SN	MCS		3	Right	n.s.
SN	MCS		3	Right	n.s.
SN	MCS		3	Right	n.s.
SN	MCS		3	Right	n.s.
SN	MCS		3	Right	n.s.
SN	MCS		3	Right	n.s.
SN	MCS		3	Right	n.s.
SN	MCS		3	Right	n.s.
SN	MCS		3	Right	n.s.
SN	MCS		3	Right	n.s.
SN	MCS		3	Right	n.s.
SN	MCS		0	Right	n.s.
SN	MCS		0	Right	n.s.
SN	MCS		0	Right	n.s.
SN	MCS		0	Right	n.s.
SN	MCS		0	Right	n.s.
SN	MCS		0	Right	n.s.
SN	MCS		0	Right	n.s.
SN	MCS		0	Right	n.s.
SN	MCS		0	Right	n.s.
SN	MCS		0	Right	n.s.
SN	MCS		0	Right	n.s.
SN	MCS		0	Right	n.s.
SN	MCS		0	Right	n.s.
SN	MCS		0	Right	n.s.
SN	MCS		0	Right	n.s.
SN	MCS		0	Right	n.s.
SN	MCS		0	Right	n.s.
SN	MCS		0	Right	n.s.
SN	MCS		0	Right	n.s.
SN	MCS		0	Right	n.s.
SN	MCS		0	Right	n.s.
SN	MCS		0	Right	n.s.
SN	MCS		0	Right	n.s.
SN	MCS		0	Right	n.s.
SN	MCS		0	Right	n.s.
SN	MCS		0	Right	n.s.
SN	MCS		0	Right	n.s.
SN	MCS		0	Right	n.s.
SN	MCS		0	Right	n.s.
SN	MCS		0	Right	n.s.
SN	MCS		0	Right	n.s.
SN	MCS		0	Right	n.s.
SN	MCS		0	Right	n.s.
SN	MCS		0	Right	n.s.
SN	MCS		0	Right	n.s.
SN	MCS		0	Right	n.s.
SN	MCS		0	Right	n.s.
SN	MCS		0	Right	n.s.
SN	MCS		0	Right	n.s.
SN	MCS		0	Right	n.s.
SN	MCS		0	Right	n.s.
SN	MCS		0	Right	n.s.
SN	MCS		0	Right	n.s.
SN	MCS		0	Right	n.s.
SN	MCS	A	0	Right	0.001
SN	MCS		-3	Right	n.s.
SN	MCS		-3	Right	n.s.
SN	MCS		-3	Right	n.s.
SN	MCS		-3	Right	n.s.
SN	MCS		-3	Right	n.s.
SN	MCS		-3	Right	n.s.
SN	MCS		-3	Right	n.s.
SN	MCS		-3	Right	n.s.
SN	MCS		-3	Right	n.s.
SN	MCS		-3	Right	n.s.
SN	MCS		-3	Right	n.s.
SN	MCS		-3	Right	n.s.
SN	MCS		-3	Right	n.s.
SN	MCS		-3	Right	n.s.
SN	MCS		-3	Right	n.s.
SN	MCS		-3	Right	n.s.
SN	MCS		-3	Right	n.s.
SN	MCS		-3	Right	n.s.
SN	MCS		-3	Right	n.s.
SN	MCS		-3	Right	n.s.
SN	MCS		-3	Right	n.s.
SN	MCS		-3	Right	n.s.
SN	MCS		-3	Right	n.s.
SN	MCS		-3	Right	n.s.
SN	MCS		-3	Right	n.s.
SN	MCS		-3	Right	n.s.
SN	MCS		-3	Right	n.s.
SN	MCS		-3	Right	n.s.
SN	MCS		-3	Right	n.s.
SN	MCS		-3	Right	n.s.
SN	MCS		-3	Right	n.s.
SN	MCS		-3	Right	n.s.
SN	MCS		-3	Right	n.s.
SN	MCS		-3	Right	n.s.
SN	MCS		-3	Right	n.s.
SN	MCS		-3	Right	n.s.
SN	MCS		-3	Right	n.s.
SN	MCS		-3	Right	n.s.
SN	MCS		-3	Right	n.s.
SN	MCS		-3	Right	n.s.
SN	MCS		-3	Right	n.s.
SN	MCS		-3	Right	n.s.
SN	MCS		-3	Right	n.s.
SN	MCS		-3	Right	n.s.
SN	MCS		-3	Right	n.s.
SN	MCS		-3	Right	n.s.
SN	MCS		-3	Right	n.s.
SN	MCS		-3	Right	n.s.
SN	MCS		-3	Right	n.s.
SN	MCS		-3	Right	n.s.
SN	MCS		-3	Right	n.s.
SN	MCS		-6	Right	n.s.
SN	MCS		-6	Right	n.s.
SN	MCS		-6	Right	n.s.
SN	MCS		-6	Right	n.s.
SN	MCS		-6	Right	n.s.
SN	MCS		-6	Right	n.s.
SN	MCS		-6	Right	n.s.
SN	MCS		-6	Right	n.s.
SN	MCS		-6	Right	n.s.
SN	MCS		-6	Right	n.s.
SN	MCS		-6	Right	n.s.
SN	MCS		-6	Right	n.s.
SN	MCS		-6	Right	n.s.
SN	MCS		-6	Right	n.s.
SN	MCS		-6	Right	n.s.
SN	MCS		-6	Right	n.s.
SN	MCS		-6	Right	n.s.
SN	MCS		-6	Right	n.s.
SN	MCS		-9	Right	n.s.
SN	MCS		-9	Right	n.s.
SN	MCS		-9	Right	n.s.
SN	MCS		-9	Right	n.s.
SN	MCS		-9	Right	n.s.
SN	MCS		-9	Right	n.s.
SN	MCS		-9	Right	n.s.
SN	MCS		-9	Right	n.s.
SN	MCS		-9	Right	n.s.
SN	MCS		-9	Right	n.s.
SN	MCS		-9	Right	n.s.
SN	MCS		-9	Right	n.s.
SN	MCS		-9	Right	n.s.
SN	MCS		-9	Right	n.s.
SN	MCS		-9	Right	n.s.
SN	MCS		-9	Right	n.s.
SN	MCS		-9	Right	n.s.
SN	MCS		-9	Right	n.s.
SN	MCS		-9	Right	n.s.
SN	MCS		-9	Right	n.s.
BN	VS1	C	0	Right	0.001
BN	VS1	B	0	Right	0.001
BN	VS1		-3	Right	n.s.
BN	VS1		-9	Right	n.s.
BN	VS2		9	Right	n.s.
BN	VS2	A	6	Right	0.043
BN	VS2	A	3	Right	0.003
BN	VS2		0	Right	n.s.
BN	VS2		0	Right	n.s.
BN	VS2		3	Right	n.s.
BN	VS2		-6	Right	n.s.
BN	VS2	C	-6	Right	<0,001
BN	MCS		9	Right	n.s.
BN	MCS		6	Right	n.s.
BN	MCS		6	Right	n.s.
BN	MCS		6	Right	n.s.
BN	MCS		6	Right	n.s.
BN	MCS	A	6	Right	0.001
BN	MCS		3	Right	n.s.
BN	MCS		3	Right	n.s.
BN	MCS	D	3	Right	<0,001
BN	MCS	D	3	Right	<0,001
BN	MCS		0	Right	n.s.
BN	MCS		0	Right	n.s.
BN	MCS	C	0	Right	0.025
BN	MCS	C	0	Right	0.02
BN	MCS		-3	Right	n.s.
BN	MCS		-3	Right	n.s.
BN	MCS		-3	Right	n.s.
BN	MCS		-3	Right	n.s.
BN	MCS		-3	Right	n.s.
BN	MCS		-3	Right	n.s.
BN	MCS		-3	Right	n.s.
BN	MCS	D	-3	Right	0.001
BN	MCS	C	-3	Right	<0,001
BN	MCS		-6	Right	n.s.
BN	MCS		-6	Right	n.s.
BN	MCS		-9	Right	n.s.
BN	MCS		-9	Right	n.s.
BN	VS1		9	Right	n.s.
BN	VS1		3	Right	n.s.
BN	VS1	C	0	Right	0.001
BN	VS1	A	-3	Right	<0,001
BN	VS2		3	Right	n.s.
BN	VS2		0	Right	n.s.
BN	VS2		0	Right	n.s.
BN	VS2		0	Right	n.s.
BN	VS2		-3	Right	n.s.
BN	VS2		-3	Right	n.s.
BN	VS2		-3	Right	n.s.
BN	VS2		-9	Right	n.s.
BN	VS2		-9	Right	n.s.
BN	MCS		6	Right	n.s.
BN	MCS		3	Right	n.s.
BN	MCS		0	Right	n.s.
BN	MCS		0	Right	n.s.
BN	MCS		0	Right	n.s.
BN	MCS	A	0	Right	0.021
BN	MCS	D	0	Right	<0,001
BN	MCS		-3	Right	n.s.
BN	MCS		-3	Right	n.s.
BN	MCS		-3	Right	n.s.
BN	MCS		-3	Right	n.s.
BN	MCS		-3	Right	n.s.
BN	MCS	A	-3	Right	0.003
BN	MCS	C	-3	Right	<0,001
BN	MCS		-6	Right	n.s.
BN	MCS		-6	Right	n.s.
BN	MCS		-6	Right	n.s.
BN	MCS		-9	Right	n.s.
BN	MCS		-9	Right	n.s.
